# Supplementary material for: Coronary Vasculitis
Source: Biomedicines. 2021 May 31;9(6):622. doi: 10.3390/biomedicines9060622 (PMC8226826; doi:10.3390/biomedicines9060622)
Supplement: Supplementary file 1 [file biomedicines-09-00622-s001.zip]

Archive with 1 entries (1 files):
- biomedicines-1220258-supplementary.mp4
